# Supplementary material for: Characterization of Autozygosity in Pigs in Three-Way Crossbreeding
Source: Front Genet. 2021 Jan 28;11:584556. doi: 10.3389/fgene.2020.584556 (PMC7876413; doi:10.3389/fgene.2020.584556)
Supplement: Supplementary file 1 [file Table_1.XLSX]

## Sheet: Feuil1
Supplementary Table 1: ROH hotspots across all genetic types. DRC: Duroc, G0: (Pietrain x Large White) x Duroc offspring, G1: G0 x G0 offspring, LW: Large White, PI: Pietrain, PLW: Pietrain x Large White
Group	Chromosome	Number of SNP	Start position (bp)	End position (bp)	Size (bp)
DRC	2	15	87337977	87681621	343644
DRC	3	118	47023314	53207188	6183874
DRC	9	39	71162641	73292979	2130338
DRC	9	5	73403963	73714971	311008
DRC	9	21	75718984	76838218	1119234
DRC	9	64	77669913	86843385	9173472
DRC	13	43	84934671	88066391	3131720
DRC	14	141	91688339	98291721	6603382
DRC	15	31	72830096	75002754	2172658
G0	1	101	132981087	140241746	7260659
G0	1	6	158501891	158620423	118532
G0	1	1	160090039	160090039	0
G0	4	37	48068813	50945395	2876582
G0	7	17	52288895	52890898	602003
G0	7	11	53244673	53695787	451114
G0	7	1	53989775	53989775	0
G0	7	13	75354614	76363723	1009109
G0	9	34	48221753	49722003	1500250
G0	9	6	49774851	50287627	512776
G0	13	43	84934671	88066391	3131720
G0	13	10	96518918	97261845	742927
G0	14	32	45015971	46031357	1015386
G0	14	2	46297598	46323552	25954
G0	14	45	46835058	48287074	1452016
G0	14	49	89964889	91659781	1694892
G0	15	39	72382359	75161447	2779088
G0	15	33	81902348	83231112	1328764
G0	15	34	88361297	91577185	3215888
G1	1	30	84117145	85937636	1820491
G1	1	101	132981087	140241746	7260659
G1	1	2	158501891	158539527	37636
G1	1	26	158778969	160288412	1509443
G1	1	27	160513631	162057517	1543886
G1	3	3	101867653	102017449	149796
G1	3	6	102088903	102197924	109021
G1	4	21	48545799	50116546	1570747
G1	6	1	47831858	47831858	0
G1	6	2	48579322	49103555	524233
G1	7	2	76235795	76363723	127928
G1	9	2	72462599	72568180	105581
G1	9	17	73403963	75108854	1704891
G1	13	43	84934671	88066391	3131720
G1	14	38	45015971	46323552	1307581
G1	14	5	47184743	47319004	134261
G1	14	5	47853282	47999414	146132
G1	14	1	76737908	76737908	0
G1	14	51	89964889	91712817	1747928
G1	15	44	71139477	75002754	3863277
G1	15	19	81902348	82530888	628540
G1	15	34	88361297	91577185	3215888
LW	1	5	49015286	49135643	120357
LW	1	3	49916706	49967133	50427
LW	1	2	126191641	126252213	60572
LW	1	75	141388609	145634677	4246068
LW	3	7	128944617	129192303	247686
LW	3	22	130010640	130875074	864434
LW	4	33	48545799	51037782	2491983
LW	4	76	98935301	101845618	2910317
LW	6	20	14347330	14852580	505250
LW	6	26	16038522	16798605	760083
LW	6	2	17134045	17234295	100250
LW	7	59	89100103	91460145	2360042
LW	13	8	144757713	145539188	781475
LW	13	13	145759982	146285460	525478
LW	14	21	75766566	76528837	762271
LW	14	38	90110669	91448700	1338031
LW	17	3	22530410	22603215	72805
LW	17	1	23564839	23564839	0
PI	6	35	47043920	48579322	1535402
PI	8	65	37690493	41844823	4154330
PI	8	155	55561320	69686920	14125600
PI	8	81	86136809	88321589	2184780
PI	8	123	91450403	100538856	9088453
PLW	1	5	132981087	133187481	206394
PLW	1	69	142070404	146050565	3980161
PLW	3	4	99815164	100263903	448739
PLW	4	31	48545799	50945395	2399596
PLW	4	121	97535173	102036416	4501243
PLW	6	37	47831858	50337905	2506047
PLW	8	162	55724393	70036824	14312431
PLW	8	40	92548217	95428483	2880266
PLW	14	9	91057395	91363743	306348
